# Supplementary material for: Comparison of High-Efficiency MgO/Na2CO3 and MgO/K2CO3 as Heterogeneous Solid Base Catalysts for Biodiesel Production from Soybean Oil
Source: Molecules. 2025 Jul 7;30(13):2876. doi: 10.3390/molecules30132876 (PMC12251140; doi:10.3390/molecules30132876)
Supplement: Supplementary file 1 [file molecules-30-02876-s001.zip]

Archive with 1 entries (1 files):
- molecules-3705841-supplementary.pdf
